# Supplementary material for: Pore size is a critical parameter for obtaining sustained protein release from electrochemically synthesized mesoporous silicon microparticles
Source: PeerJ. 2015 Oct 6;3:e1277. doi: 10.7717/peerj.1277 (PMC4636406; doi:10.7717/peerj.1277)
Supplement: Supplemental Information 1 — Excel data sheet showing the particle class interval (in µm) and the total volume of all the particles as calculated after analysis with ImageJ. The data was used to generate Fig. 1B. The distributions are calculated for Samples A, B and C. [file peerj-03-1277-s003.xlsx]

## Sheet: Hoja1
Sample A	Volumen	Sample B	Volume	Sample C	Volume
0.01	0	0.95499	0	0.01	0
0.01148	0	1.09648	0	0.01148	0
0.01318	0	1.25893	0	0.01318	0
0.01514	0	1.44544	0	0.01514	0
0.01738	0	1.65959	0	0.01738	0
0.01995	0	1.90546	0	0.01995	0
0.02291	0	2.18776	0	0.02291	0
0.0263	0	2.51189	0	0.0263	0
0.0302	0	2.88403	0	0.0302	0
0.03467	0	3.31131	0	0.03467	0
0.03981	0	3.80189	0	0.03981	0
0.04571	0	4.36516	0	0.04571	0
0.05248	0	5.01187	0	0.05248	0
0.06026	0	5.7544	0	0.06026	0
0.06918	0	6.60693	0	0.06918	0
0.07943	0	7.58578	0	0.07943	0
0.0912	0	8.70964	0	0.0912	0
0.10471	0	10	0	0.10471	0
0.12023	0	11.4815	0	0.12023	0
0.13804	0	13.1826	0	0.13804	0
0.15849	0	15.1356	0	0.15849	0
0.18197	0	17.378	0	0.18197	0
0.20893	0	19.9526	0	0.20893	0
0.23988	0	22.9087	0	0.23988	0
0.27542	0	26.3027	0	0.27542	0
0.31623	0	30.1995	34327	0.31623	0
0.36308	0	34.6737	763841	0.36308	0
0.41687	0	39.8107	2176940	0.41687	0
0.47863	0	45.7088	4356230	0.47863	0
0.54954	0	52.4808	7066350	0.54954	0
0.63096	0	60.256	9888190	0.63096	0
0.72444	0	69.1831	12224300	0.72444	0
0.83176	0	79.4328	13553800	0.83176	0
0.95499	0	91.2011	13539300	0.95499	0
1.09648	0	104.713	12195600	1.09648	0
1.25893	0	120.226	9894320	1.25893	0
1.44544	0	138.038	7137940	1.44544	0
1.65959	0	158.489	4522440	1.65959	0
1.90546	0	181.97	2192250	1.90546	0
2.18776	0	208.93	454034	2.18776	0
2.51189	0	239.883	0	2.51189	0
2.88403	0	275.423	0	2.88403	0
3.31131	0	316.228	0	3.31131	0
3.80189	0	363.078	0	3.80189	0
4.36516	0	416.869	0	4.36516	0
5.01187	0	478.63	0	5.01187	0
5.7544	16894	549.541	0	5.7544	0
6.60693	95033	630.957	0	6.60693	0
7.58578	166887	724.436	0	7.58578	0
8.70964	241480	831.764	0	8.70964	0
10	314316	954.993	0	10	0
11.4815	363176	1096.48	0	11.4815	0
13.1826	375627			13.1826	0
15.1356	349677			15.1356	0
17.378	303856			17.378	0
19.9526	284805			19.9526	0
22.9087	365749			22.9087	0
26.3027	636549			26.3027	0
30.1995	1190440			30.1995	14228
34.6737	2085640			34.6737	456050
39.8107	3329800			39.8107	1651380
45.7088	4846580			45.7088	3630620
52.4808	6472540			52.4808	6270030
60.256	7992990			60.256	9210100
69.1831	9157140			69.1831	11854800
79.4328	9781870			79.4328	13613800
91.2011	9762260			91.2011	14013100
104.713	9124660			104.713	12942000
120.226	8026720			120.226	10704400
138.038	6659670			138.038	7806200
158.489	5283250			158.489	4981100
181.97	4024390			181.97	2442650
208.93	2997620			208.93	409496
239.883	2168380			239.883	0
275.423	1479610			275.423	0
316.228	879469			316.228	0
363.078	581787			363.078	0
416.869	414437			416.869	0
478.63	177093			478.63	0
549.541	49625			549.541	0
630.957	0			630.957	0
724.436	0			724.436	0
831.764	0			831.764	0
954.993	0			954.993	0
1096.48	0			1096.48	0
1258.93	0			1258.93	0
1445.44	0			1445.44	0
1659.59	0			1659.59	0
1905.46	0			1905.46	0
2187.76	0			2187.76	0
2511.89	0			2511.89	0
2884.03	0			2884.03	0
3311.31	0			3311.31	0
3801.89	0			3801.89	0
4365.16	0			4365.16	0
5011.87	0			5011.87	0
5754.4	0			5754.4	0
6606.93	0			6606.93	0
7585.78	0			7585.78	0
8709.64	0			8709.64	0
