# Supplementary material for: Pore size is a critical parameter for obtaining sustained protein release from electrochemically synthesized mesoporous silicon microparticles
Source: PeerJ. 2015 Oct 6;3:e1277. doi: 10.7717/peerj.1277 (PMC4636406; doi:10.7717/peerj.1277)
Supplement: Supplemental Information 3 — Excel data sheet. Percentage of chymotripsinogen released over time at 37 °C in PBS buffer for Samples A, B and C (60 µg per mg of microparticle was considered 100%). Data points for each replicate. Time expressed in days. [file peerj-03-1277-s005.xlsx]

## Sheet: Prototype A
	Time (h)	Release (%) S1	Release (%) S2	Release (%) S3
	0.08	3.29	2.8	3.08
	2.4	10.74	9.62	11.28
	5	28.63	24.64	28.084
	25	81.78	83.99	87.24
	47	93.98	92.69	99.57

## Sheet: Prototype B
	Time (h)	Release (%) S1	Release (%) S2	Release (%) S3
	0.08333	1.02	1.72	1.34
	0.41667	2.95	3.06	2.78
	1.33333	3.84	4.15	4.45
	2.5	5.72	5.41	5.98
	7	12.36	11.58	11.21
	11	21.91	24.01	22.23
	23.3333	47.18	48.04	51.79
	29.3333	75.02	82.84	78.14
	33.3333	81.95	86.47	90.58

## Sheet: Prototype C - Tabla 1-1
	Time (h)	Release (%) S1	Release (%) S2	Release (%) S3
	4.25	0.82	1.55	0.39
	25.75	1.89	5.47	1.57
	50	4.31	6.91	1.98
	95.25	6.51	8.63	2.1
	336	72.33	79.63	79.72
